# Supplementary material for: A biomimetic electrostatic assistance for guiding and promoting N-terminal protein chemical modification
Source: Nat Commun. 2022 Nov 5;13:6667. doi: 10.1038/s41467-022-34392-5 (PMC9637170; doi:10.1038/s41467-022-34392-5)
Supplement: Supplementary file 4 — Source Data [file 41467_2022_34392_MOESM4_ESM.xlsx]

## Sheet: Fig 2e
Fig 2e				1	2	3	4	5
				MW	protein 5	co-elution 5+6	protein 6	MW
	E-BOX VILBER				2.3 µg	1.15 µg + 1.15 µg	2.3 µg
	Export format .JPEG
Coomassie

## Sheet: Supplementary Figure 44
Supplementary Figure 44			1	2	3	4	5	6	7	8	9	10	11	12	13	14
			MW													MW
	HUAWEI
	Export format ,JPEG
Coomassie
	projet Titine polY Arg gel SDS PAGE 17052021-1

## Sheet: Supplementary Figure 224
Supplementary Figure 224	LAS 4000					1	2	3	4	5	6	7	8
						protein 9	lig after 22 s	lig after 1 min 02	lig after 1 min 40	lig after 5 min	lig after 10 min	lig after 1 h	protein 10
	Increment					10,2 ng							10,7 ng
	Export format .TIF						lig : ligation
Strepta HRP 1/50 000
expo 1 min

## Sheet: Supplementary Figure 225
Supplementary Figure 225	LAS 4000					2	3	4	5
						protein 10	protein 10 + iodoacetamide	protein 11	protein 11+iodoacetamide
	Increment					10,2 ng	10,2 ng + 309 µg iodoacetamide	10,7 ng	10,2 ng + 309 µg iodoacetamide
	Export format .TIF
Strepta HRP 1/50 000
expo 20 s

## Sheet: Aminolysis Fig 3a
Source data for the fitting of aminolysis / Fig 3a - Fitting reports from Kintek
5 mM peptide aryl thioester 1a + 5 mM peptide 2a
NaHCO3/CO2 buffer / pH 7.00 / 37 °C
experimental datapoints						Fitting report
Time (s)	Product	Hydrolyzed thioester	Branched product	Thioester
0	0	0	0	5		Experiments : Exp1 (id=0)
82.8	0.0231996	0.0647576		4.91204		Data Points : 59
900	0.851343	0.260382	0.0260693	3.86221		Params Fit : 3
1800	1.89975	0.412197	0.0492333	2.63882		Deg of Freedom : 56
2700	2.57307	0.505238	0.0615536	1.68989		Chi : 31.87139
3600	2.91596	0.576119	0.0689418	1.26293		Chi2 / DoF : 18.13903
4500	3.26234	0.600627	0.0676168	0.828922		GammaQ : 0.00000
5400	3.53527	0.64141	0.0703014	0.562689		Computed Sigma : 0.08033
6300	3.6893	0.675166	0.0685662	0.360171
7200	3.78771	0.683386	0.069254	0.218781		Errors are multiplied by 4.25899 to compensate for poor fit based on Chi2 / DOF >> 1
8100	3.84098	0.681797	0.0702415	0.157654
9000	3.87563	0.700771	0.0670322	0.114784
10800	3.85175	0.68093	0.0656802	0.0472486
12600	3.92323	0.71391	0.065595	0.0292939
14400	3.92536	0.723279	0.067475	0.0209461		Reaction Constant Constraint Value StdErr %Error Keq
						-------------------------------------------------------------------------------------
						T = P k+1 0.000331 0.000166 50.1 3310
						k-1 X 0 n/a n/a
						T = H k+2 6.12e-05 4.76e-06 7.78 612
						k-2 X 0 n/a n/a
						T = B k+3 6.29e-06 2.07e-07 3.29 62.9
						k-3 X 0 n/a n/a
						RATE-CONSTANTS
						k+1 0.000331 0.000166
						k-1 0 n/a
						k+2 6.12e-05 4.76e-06
						k-2 0 n/a
						k+3 6.29e-06 2.07e-07
						k-3 0 n/a
						Experiment Factor Constraint Value StdErr %Error
						-------------------------------------------------------------------------------------
						Experiment 1 a X 0.953 n/a n/a
						TRI X 0 n/a n/a
						5 X 5 n/a n/a								Confidence Contour plot. Variation of minChi²/Chi² is represented at varying
														k+1, k+2 and k+3 values. The parameters determined from the model are well
						OUTPUT-FACTORS								constrained by the data.
						a 0.953 n/a
						TRI 0 n/a
						5 5 n/a
						Experiment Reagent Constraint Value StdErr %Error
						-------------------------------------------------------------------------------------
						Experiment 1 T X 5 n/a n/a
						INITIAL-CONCENTRATIONS
						T-e1 5 n/a
						Covariance Matrix
						k+1 k+2 k+3
						-------------------------------------------------------------------------------------
						k+1 +1.52e-09
						k+2 +2.98e-11 +1.25e-12
						k+3 +1.26e-12 +2.84e-14 +2.36e-15
																										F		P

## Sheet: Aminolysis Fig 3b
Source data for Fig 3b
5 mM peptide aryl thioester + 5 mM peptide
NaHCO3/CO2 buffer / pH 7.00 / 37 °C
	Fig 3b
		3a,a	3d,a	3a,g	3d,g
	HPLC yield for 3 (%)	73.91	12.82	26.13	5.32
	HPLC yield for 3 (%)	68.99	15.98	26.33	5.33
	HPLC yield for 3 (%)	74.29	14.09	26.7	5.26
	HPLC yield for 3 (%)	77.42		26.31	5.45
	n	4	3	4	4
	mean	73.6525	14.2967	26.3675	5.34
	standard deviation	3.48356	1.5901	0.239217	0.0795822
	t student	3.18	4.03	3.18	3.18
	Standard error (95%)	5.53887	3.69973	0.380356	0.126536

## Sheet: Aminolysis Fig 3c
Source data for Fig 3c
5 mM peptide aryl thioester + 5 mM peptide
NaHCO3/CO2 buffer / pH 7.00 / 37 °C
	Nb arginines	6	5	4	3	2	1	0
	HPLC yield for 3 (%)	73.91	71.03	73.97	67.39	63.95	39.97	26.13
	HPLC yield for 3 (%)	68.99				71.03	43.81	26.33
	HPLC yield for 3 (%)	74.29				70.19	44.17	26.7
	HPLC yield for 3 (%)	77.42						26.31
	n	4	1	1	1	3	3	4
	mean	73.6525	71.03	73.97	67.39	68.39	42.65	26.3675
	standard deviation	3.48356				3.86802	2.32792	0.239217
	t student	3.18				4.03	4.03	3.18
	Standard error (95%)	5.53887				8.99981	5.41642	0.380356
	Nb arginines	6	5	4	3	2	1	0
	HPLC yield for 3 (%)	56.7	52.87	59.21	46.78	42.89	36.12	16.74

## Sheet: Aminolysis Fig 3d
Source data for Fig 3d
5 mM peptide aryl thioester + 5 mM peptide
NaHCO3/CO2 buffer / pH 7.00 / 37 °C
	Nb pSer	2	1 (promixal)	1 (distant)	0
	Fig3d
		73.91	61.67	40.93	12.82
		68.99	56.7	37.11	15.98
		74.29	62.95	35.99	14.09
		77.42
	n	4	3	3	3
	mean	73.6525	60.44	38.01	14.2967
	SD	3.48356	3.30156	2.59006	1.5901
	t	3.18	4.03	4.03	4.03
	SE (95%)	5.53887	7.68181	6.02634	3.69973

## Sheet: Aminolysis I Fig 3f
Source data for "aminolysis rate dependence to the ionic strength" - Fitting reports from Kintek
5 mM peptide aryl thioester 1a + 5 mM peptide 2a
NaHCO3/CO2 buffer / 37 °C
w/o NaCl, pH 7.41														20 mM NaCl, pH 7.23														50 mM NaCl, pH 7.11														90 mM NaCl, pH 7.32
experimental datapoints			Fitting report											experimental datapoints			Fitting report											experimental datapoints			Fitting report											experimental datapoints			Fitting report
Time	P													Time	P		Data to fit : Empirical Data.											Time	P		Data to fit : Empirical Data.											Time	P		Data to fit : Empirical Data.
0	0		Data to fit : Empirical Data.											0	0		Fit Function : 1 Exp (a0,a1,b1).											0	0		Fit Function : 1 Exp (a0,a1,b1).											0	0		Fit Function : 1 Exp (a0,a1,b1).
82.8	0.0231996		Fit Function : 1 Exp (a0,a1,b1).											67.2	0		Fit Domain : 1 data traces.											63	0.0202025		Fit Domain : 1 data traces.											900	0.721969		Fit Domain : 1 data traces.
900	0.851343		Fit Domain : 1 data traces.											900	0.812631		Fit Time : 0.000 seconds											900	0.890997		Fit Time : 0.000 seconds											1800	1.47605		Fit Time : 0.000 seconds
1800	1.89975		Fit Time : 0.000 seconds											1800	1.81003													1800	1.84237													2700	2.3874
2700	2.57307													2700	2.34625		Total Chi2 : 59.4013											2700	2.40935		Total Chi2 : 135.565											3600	2.47005		Total Chi2 : 23.037
3600	2.91596		Total Chi2 : 86.9676											3600	2.92457		Experiment : Exp1 (id=0)											3600	2.79159		Experiment : Exp1 (id=0)											4500	2.7392		Experiment : Exp1 (id=0)
4500	3.26234		Experiment : Exp1 (id=0)											4500	3.04286													4500	3.13871													5400	3.07031
5400	3.53527													5400	3.34875													5400	3.3504													6300	3.24442
6300	3.6893													6300	3.4682		chi = 7.707227, chisq/dof = 4.569334 sigma = 0.080692											6300	3.44723		chi = 11.643232, chisq/dof = 10.428065 sigma = 0.061479											7200	3.37081		chi = 4.799685, chisq/dof = 1.919748 sigma = 0.112418
7200	3.78771		chi = 9.325642, chisq/dof = 6.689815 sigma = 0.093005											7200	3.56807													7200	3.54141													8100	3.40149
8100	3.84098													8100	3.63548		Param	Value	StdErr									8100	3.59889		Param	Value	StdErr									9000	3.44986		Param	Value	StdErr
9000	3.87563		Param	Value	StdErr									9000	3.68717		a1	3.88598	0.0456976									9000	3.62888		a1	3.78563	0.0329323									10800	3.47818		a1	3.61449	0.065759
10800	3.85175		a1	4.01699	0.0507079									10800	3.79254		b1	0.000347019	1.3748e-05									10800	3.70785		b1	0.00037159	1.14017e-05									12600	3.53651		b1	0.000333228	1.98915e-05
12600	3.92323		b1	0.000363357	1.59339e-05									12600	3.82681													12600	3.71862													15120	3.49489
14400	3.92536													14400	3.83021		Covariance Matrix:											14400	3.72502		Covariance Matrix:														Covariance Matrix:
			Covariance Matrix:
																		a1	b1													a1	b1													a1	b1
				a1	b1												a1	0.000457018													a1	0.000104002													a1	0.00225251
			a1	0.00038436													b1	0	4.13646e-11												b1	0	1.24663e-11												b1	0	2.06107e-10
			b1	0	3.79515e-11
																										F		P

## Sheet: NCL 8a Fig 4b,c
Source data for the fitting of NCL - Fitting reports from Kintek
5 µM peptide aryl thioester 1a + 5 µM peptide 7
CO2 bubbling in 20 mM NaHCO3 / pH 7.01 - 7.12 / 23.2 °C
experimental datapoints						Fitting report
Time	Product	Hydrolyzed thioester	Branched product	Thioester
0	0	0	0	5		Experiments : Exp1 (id=0)
9	1.18647	0.104663	0.073829	3.63503		Data Points : 60
15	1.58377	0.110874	0.333426	2.97193		Params Fit : 3
22	1.84814	0.1128	0.485239	2.55382		Deg of Freedom : 57
28	2.08343	0.12411	0.56443	2.22803		Chi : 39.98058
34	2.23517	0.136456	0.594944	2.03343		Chi2 / DoF : 28.04292
40	2.32212	0.142632	0.645115	1.89013		GammaQ : 0.00000
46	2.43168	0.157617	0.664863	1.74584		Computed Sigma : 0.10107
61	2.60975	0.159842	0.675048	1.55536
80	2.73443	0.165023	0.718485	1.38206		Errors are multiplied by 5.29556 to compensate for poor fit based on Chi2 / DOF >> 1
100	2.76319	0.189076	0.739125	1.30861
120	2.81481	0.208277	0.757065	1.21985
180	2.88374	0.241033	0.819802	1.05542
241	2.91076	0.290305	0.834093	0.964842
300	2.91385	0.338189	0.854573	0.893386		Reaction Constant Constraint Value StdErr %Error Keq
						-------------------------------------------------------------------------------------
						T + C = P k+1 0.00792 0.00144 18.2 79200
						k-1 X 0 n/a n/a
						T = H k+2 0.00144 0.000259 18 14400
						k-2 X 0 n/a n/a
						P + T = TRI k+3 0.00289 0.00146 50.4 28900
						k-3 X 0 n/a n/a
						RATE-CONSTANTS
						k+1 0.00792 0.00144
						k-1 0 n/a
						k+2 0.00144 0.000259
						k-2 0 n/a
						k+3 0.00289 0.00146
						k-3 0 n/a
						Experiment Factor Constraint Value StdErr %Error
						-------------------------------------------------------------------------------------
						Experiment 1 5 X 5 n/a n/a
						a X 0.852 n/a n/a								Confidence Contour plot. Variation of minChi²/Chi² is represented at varying
														k+1, k+2 and k+3 values. The parameters determined from the model are well
						OUTPUT-FACTORS								constrained by the data.
						5 5 n/a
						a 0.852 n/a
						Experiment Reagent Constraint Value StdErr %Error
						-------------------------------------------------------------------------------------
						Experiment 1 T X 5 n/a n/a
						Experiment 1 C X 5 n/a n/a
						INITIAL-CONCENTRATIONS
						T-e1 5 n/a
						C-e1 5 n/a
						Covariance Matrix
						k+1 k+2 k+3
						-------------------------------------------------------------------------------------
						k+1 +7.42e-08
						k+2 +2.69e-09 +2.39e-09
						k+3 +6.19e-08 +1.83e-09 +7.56e-08
																										F		P

[truncated: 12 more sheets: NCL 8e Fig 4b, NCL 8f Fig 4b, NCL 8g Fig 4b, Supplementary Table 6, Hydraz Fig 5b, Supplementary Table 7 exp1, Supplementary Table 7 exp2, Supplementary Table 7 exp3, Supplementary Table 7 exp4, Supplementary Table 7 exp5, Supplementary Table 7 exp6, Supplementary Table 7 ]
